# Supplementary material for: More pieces to a huge puzzle: Two new Escovopsis species from fungus gardens of attine ants
Source: MycoKeys. 2019 Feb 18;(46):97–118. doi: 10.3897/mycokeys.46.30951 (PMC6389644; doi:10.3897/mycokeys.46.30951)
Supplement: XML Treatment for Escovopsis clavatus [file mycokeys.46.30951-treatment1.xml]

<!DOCTYPE tp:taxon-treatment
  PUBLIC "-//TaxonX//DTD Taxonomic Treatment Publishing DTD v0 20100105//EN" "tax-treatment-NSO.dtd">
<tp:taxon-treatment xmlns:tp="http://www.plazi.org/taxpub"><tp:treatment-meta><kwd-group><label>Taxon classification</label><kwd><named-content xmlns:xlink="http://www.w3.org/1999/xlink" content-type="kingdom">Fungi</named-content></kwd><kwd><named-content xmlns:xlink="http://www.w3.org/1999/xlink" content-type="order">Hypocreales</named-content></kwd><kwd><named-content xmlns:xlink="http://www.w3.org/1999/xlink" content-type="family">Hypocreaceae</named-content></kwd></kwd-group><mixed-citation publication-type="journal"><person-group><name><surname>Montoya</surname><given-names>Quimi Vidaurre</given-names></name><name><surname>Martiarena</surname><given-names>Maria Jesus Sutta</given-names></name><name><surname>Danilo Augusto Polezel</surname><given-names/></name><name><surname>akazu</surname><given-names>Sérgio</given-names></name><name><surname>Rodrigues</surname><given-names>Andre</given-names></name></person-group><article-title>More pieces to a huge puzzle: Two new <italic><tp:taxon-name><tp:taxon-name-part taxon-name-part-type="genus" reg="Escovopsis">Escovopsis</tp:taxon-name-part></tp:taxon-name></italic> species from fungus gardens of attine ants</article-title><source>MycoKeys</source><day>18</day><month>2</month><year>2019</year><volume>2019</volume><issue>46</issue><fpage>97</fpage><lpage>118</lpage><pub-id pub-id-type="doi">10.3897/mycokeys.46.30951</pub-id></mixed-citation></tp:treatment-meta><tp:nomenclature><tp:taxon-name>
              <tp:taxon-name-part taxon-name-part-type="genus" reg="Escovopsis">Escovopsis</tp:taxon-name-part>
              <tp:taxon-name-part taxon-name-part-type="species" reg="clavatus">clavatus</tp:taxon-name-part>
              <object-id xmlns:xlink="http://www.w3.org/1999/xlink" content-type="mycobank" xlink:type="simple">MB828328</object-id>
            </tp:taxon-name><tp:taxon-authority>Q.V. Montoya, M.J.S. Martiarena, D.A. Polezel, S. Kakazu &amp; A. Rodrigues</tp:taxon-authority><tp:taxon-status xmlns:xlink="http://www.w3.org/1999/xlink" xlink:type="simple">sp. nov.</tp:taxon-status><xref ref-type="fig" rid="F1">Figs 1</xref><xref ref-type="fig" rid="F2">, 2</xref><xref ref-type="fig" rid="F3">, 3</xref></tp:nomenclature><tp:treatment-sec sec-type="etymology" id="SECID0EPQAE"><title>Etymology.</title><p>“<italic>clavatus</italic>” in reference to the predominantly clavate shape of vesicles.</p></tp:treatment-sec><tp:treatment-sec sec-type="Typification" id="SECID0E6QAE"><title>Typification.</title><p>BRAZIL. Santa Catarina, Florianópolis, (<named-content xmlns:xlink="http://www.w3.org/1999/xlink" content-type="dwc:verbatimCoordinates" xlink:type="simple"><named-content content-type="geo-json" specific-use="{&#34;type&#34;:&#34;Point&#34;,&#34;coordinates&#34;:[-48.519483,-27.744333]}" id="NCID0EIRAE" xlink:type="simple">27°44'39.6"S, 48°31'10.14"W</named-content></named-content>), elev. 46 m, fungus garden, 08, 2015. <italic>A. Rodrigues</italic>. Holotype: CBS H-23845 (dried culture on PDA). Ex-type strain <abbrev xmlns:xlink="http://www.w3.org/1999/xlink" content-type="institution" xlink:title="Laboratory of Fungal Ecology and Systematics" id="ABBRID0EPRAE" xlink:type="simple">LESF</abbrev> 853 (= CBS 145326).</p></tp:treatment-sec><tp:treatment-sec sec-type="Sequences" id="SECID0EURAE"><title>Sequences.</title><p><abbrev xmlns:xlink="http://www.w3.org/1999/xlink" xlink:title="internal transcribed spacer" id="ABBRID0E1RAE" xlink:type="simple">ITS</abbrev> (MH715096), <italic>tef</italic>1 (MH724270) and <abbrev xmlns:xlink="http://www.w3.org/1999/xlink" xlink:title="large subunit ribosomal RNA" id="ABBRID0EASAE" xlink:type="simple">LSU</abbrev> (MH715110).</p></tp:treatment-sec><tp:treatment-sec sec-type="description" id="SECID0EESAE"><title>Description.</title><p><italic>Colonies</italic> grow only at 20 and 25 °C (Fig. <xref ref-type="fig" rid="F1">1</xref>). At both temperatures, growth starts on the third day on CMD, CYA, MA2%, MEA, OA, PCA, PDA; and on the sixth day on SNA. Colonies have floccose aerial mycelia with a pale-brown colour after seven days. Faster growth was observed on MA2% and heavy sporulation was identified on MA2%, PDA and OA. At 20 °C, colonies reached 0.5–0.7 cm, 1.5–2.5 cm and 0.5–1 cm on CMD, CYA and SNA, respectively. At this temperature, colonies reached the edge of the plate after 10 days on MA2% and PCA; after 12 days on OA and MEA; and after 14 days on PDA and CYA. At 25 °C, colonies reach 2 cm, 3–3.2 cm and 2 cm on CMD, CYA and SNA, respectively, after 14 days. At this temperature, colonies reached the plate edge after seven days on OA and PCA; and after 10 days on MA2%, MEA and PDA. Concentric rings were observed only on PCA at 20 °C (Fig. <xref ref-type="fig" rid="F1">1</xref>). No pustule-like structures were observed.</p><fig id="F1" position="float" orientation="portrait"><label>Figure 1.</label><caption><p>Colony macroscopic characters of <italic><tp:taxon-name><tp:taxon-name-part taxon-name-part-type="genus" reg="Escovopsis">Escovopsis</tp:taxon-name-part><tp:taxon-name-part taxon-name-part-type="species" reg="clavatus">clavatus</tp:taxon-name-part></tp:taxon-name></italic> and <italic><tp:taxon-name><tp:taxon-name-part taxon-name-part-type="genus" reg="Escovopsis">Escovopsis</tp:taxon-name-part><tp:taxon-name-part taxon-name-part-type="species" reg="multiformis">multiformis</tp:taxon-name-part></tp:taxon-name></italic> on CMD, CYA, MA2%, MEA, OA, PCA, PDA and SNA media after 14 days at 10, 20, 25 and 30 °C.</p></caption><graphic xmlns:xlink="http://www.w3.org/1999/xlink" xlink:href="mycokeys-46-097-g001.jpg" position="float" orientation="portrait" xlink:type="simple" id="oo_265282.jpg"/></fig><p><italic>Conidiophores</italic> arising from aerial hypha alternated or opposite (Fig. <xref ref-type="fig" rid="F2">2A</xref>), with the main axis of 50–780 μm in length, some without branching and often with 1–2 levels of branching (Figs <xref ref-type="fig" rid="F2">2A, E</xref>, <xref ref-type="fig" rid="F3">3A, E</xref>). Branches arise from the main axis of the conidiophore in an alternated or opposite pattern, with a septum near to the central axis and before the vesicle, usually with 1–2 branches at each branching point (16–138 μm long) or 2–4 branches arising from swollen cells (28–35 μm long), mostly forming angles less than 90° and less frequently right angles, usually straight and sometimes slightly curved up or down. Each branch terminates in a vesicle, with 1–8 fertile heads per conidiophore. Swollen cells are present in 15% of the total of conidiophores examined (Figs <xref ref-type="fig" rid="F2">2C, D</xref>, <xref ref-type="fig" rid="F3">3E</xref>) and can measure 10–18 μm long × 7–9 μm wide. <italic>Vesicles</italic> with only a septum at the base, in various shapes: globose (8%), subglobose (24%), broadly ellipsoidal / clavate (33%), ellipsoidal (27%), cylindrical (8%) (Figs <xref ref-type="fig" rid="F2">2E–G</xref> and <xref ref-type="fig" rid="F3">3F–G</xref>); and reaching 9–27 μm long × 7–20 μm wide. <italic>Phialides</italic> lageniform formed on vesicles (Fig. <xref ref-type="fig" rid="F3">3H</xref>), with 5–8 μm in total length, elongated base (0.5–1.5 μm × 0.5–1 μm), followed by a swollen section (1.5–2.5 μm × 1–3 μm) and a thin neck (1.5–4 μm × 0.5 μm). <italic>Conidia</italic> with 1.5 μm–2.5 μm long × 0.5 μm–1.5 μm wide, in various shapes: broadly ellipsoidal (5%), ellipsoidal (43.3%), cylindrical (51.7%); brown, with smooth and slightly thickened walls and in chains (Figs <xref ref-type="fig" rid="F2">2H</xref>, <xref ref-type="fig" rid="F3">3I</xref>).</p><fig id="F2" position="float" orientation="portrait"><label>Figure 2.</label><caption><p><italic><tp:taxon-name><tp:taxon-name-part taxon-name-part-type="genus" reg="Escovopsis">Escovopsis</tp:taxon-name-part><tp:taxon-name-part taxon-name-part-type="species" reg="clavatus">clavatus</tp:taxon-name-part></tp:taxon-name></italic>. <bold>A, B</bold> Conidiophores without “swollen cells” <bold>C, D</bold> Conidiophores with “swollen cells” (red arrows) <bold>E–G</bold> Vesicles in various shapes with phialides pattern <bold>G</bold> Conidia.</p></caption><graphic xmlns:xlink="http://www.w3.org/1999/xlink" xlink:href="mycokeys-46-097-g002.jpg" position="float" orientation="portrait" xlink:type="simple" id="oo_265283.jpg"/></fig><fig id="F3" position="float" orientation="portrait"><label>Figure 3.</label><caption><p><italic><tp:taxon-name><tp:taxon-name-part taxon-name-part-type="genus" reg="Escovopsis">Escovopsis</tp:taxon-name-part><tp:taxon-name-part taxon-name-part-type="species" reg="clavatus">clavatus</tp:taxon-name-part></tp:taxon-name></italic>. SEM images <bold>A–D</bold> Conidiophores without “swollen cells” <bold>E</bold> Conidiophore with “swollen cells” (red arrows) <bold>F, G</bold> Vesicles <bold>H</bold> Phialides <bold>G</bold> Conidia.</p></caption><graphic xmlns:xlink="http://www.w3.org/1999/xlink" xlink:href="mycokeys-46-097-g003.jpg" position="float" orientation="portrait" xlink:type="simple" id="oo_265284.jpg"/></fig></tp:treatment-sec><tp:treatment-sec sec-type="habitat" id="SECID0ESYAE"><title>Habitat.</title><p>Isolated from fungus gardens of <italic><tp:taxon-name><tp:taxon-name-part taxon-name-part-type="genus" reg="Apterostigma">Apterostigma</tp:taxon-name-part></tp:taxon-name></italic> sp.</p></tp:treatment-sec><tp:treatment-sec sec-type="material" id="SECID0E6YAE"><title>Additional specimens examined.</title><p>BRAZIL. Santa Catarina, Florianópolis, (<named-content xmlns:xlink="http://www.w3.org/1999/xlink" content-type="dwc:verbatimCoordinates" xlink:type="simple"><named-content content-type="geo-json" specific-use="{&#34;type&#34;:&#34;Point&#34;,&#34;coordinates&#34;:[-48.519250,-27.744150]}" id="NCID0EIZAE" xlink:type="simple">27°44'38.94"S, 48°31'9.3"W</named-content></named-content>), elev. 32 m, fungus garden, 08, 2015. <italic>A. Rodrigues</italic>. <abbrev xmlns:xlink="http://www.w3.org/1999/xlink" content-type="institution" xlink:title="Laboratory of Fungal Ecology and Systematics" id="ABBRID0EPZAE" xlink:type="simple">LESF</abbrev> 854 (<abbrev xmlns:xlink="http://www.w3.org/1999/xlink" xlink:title="internal transcribed spacer" id="ABBRID0EUZAE" xlink:type="simple">ITS</abbrev> – MH715097, <italic>tef</italic>1 – MH724271 and <abbrev xmlns:xlink="http://www.w3.org/1999/xlink" xlink:title="large subunit ribosomal RNA" id="ABBRID0E1ZAE" xlink:type="simple">LSU</abbrev> – MH715111). Santa Catarina, Florianópolis, (<named-content xmlns:xlink="http://www.w3.org/1999/xlink" content-type="dwc:verbatimCoordinates" xlink:type="simple"><named-content content-type="geo-json" specific-use="{&#34;type&#34;:&#34;Point&#34;,&#34;coordinates&#34;:[-48.519367,-27.744303]}" id="NCID0EB1AE" xlink:type="simple">27°44'39.49"S, 48°31'9.72"W</named-content></named-content>), elev. 38 m, fungus garden, 08, 2015. <italic>A. Rodrigues</italic>. <abbrev xmlns:xlink="http://www.w3.org/1999/xlink" content-type="institution" xlink:title="Laboratory of Fungal Ecology and Systematics" id="ABBRID0EI1AE" xlink:type="simple">LESF</abbrev> 855 (<abbrev xmlns:xlink="http://www.w3.org/1999/xlink" xlink:title="internal transcribed spacer" id="ABBRID0EN1AE" xlink:type="simple">ITS</abbrev> – MH71509, <italic>tef</italic>1 – MH724272 and <abbrev xmlns:xlink="http://www.w3.org/1999/xlink" xlink:title="large subunit ribosomal RNA" id="ABBRID0ET1AE" xlink:type="simple">LSU</abbrev> – MH715112).</p><!--PageBreak --><!--PageBreak --><!--PageBreak --></tp:treatment-sec><tp:treatment-sec sec-type="notes" id="SECID0E11AE"><title>Notes.</title><p><italic><tp:taxon-name><tp:taxon-name-part taxon-name-part-type="genus" reg="Escovopsis">Escovopsis</tp:taxon-name-part><tp:taxon-name-part taxon-name-part-type="species" reg="clavatus">clavatus</tp:taxon-name-part></tp:taxon-name></italic> is phylogenetically closely related to <italic><tp:taxon-name><tp:taxon-name-part taxon-name-part-type="genus" reg="Escovopsis">E.</tp:taxon-name-part><tp:taxon-name-part taxon-name-part-type="species" reg="multiformis">multiformis</tp:taxon-name-part></tp:taxon-name></italic> and its most distinctive characters are its growth temperatures, the conidiophore branching and the swollen cells. It grows at 20 and 25 °C; nevertheless, <italic><tp:taxon-name><tp:taxon-name-part taxon-name-part-type="genus" reg="Escovopsis">E.</tp:taxon-name-part><tp:taxon-name-part taxon-name-part-type="species" reg="multiformis">multiformis</tp:taxon-name-part></tp:taxon-name></italic> grows at 10, 20, 25 and 30 °C. The conidiophore of <italic><tp:taxon-name><tp:taxon-name-part taxon-name-part-type="genus" reg="Escovopsis">E.</tp:taxon-name-part><tp:taxon-name-part taxon-name-part-type="species" reg="clavatus">clavatus</tp:taxon-name-part></tp:taxon-name></italic> is larger and more branched than the conidiophore of <italic><tp:taxon-name><tp:taxon-name-part taxon-name-part-type="genus" reg="Escovopsis">E.</tp:taxon-name-part><tp:taxon-name-part taxon-name-part-type="species" reg="multiformis">multiformis</tp:taxon-name-part></tp:taxon-name></italic>. In addition, the swollen cells of <italic><tp:taxon-name><tp:taxon-name-part taxon-name-part-type="genus" reg="Escovopsis">E.</tp:taxon-name-part><tp:taxon-name-part taxon-name-part-type="species" reg="clavatus">clavatus</tp:taxon-name-part></tp:taxon-name></italic> are less frequent and shorter than in <italic><tp:taxon-name><tp:taxon-name-part taxon-name-part-type="genus" reg="Escovopsis">E.</tp:taxon-name-part><tp:taxon-name-part taxon-name-part-type="species" reg="multiformis">multiformis</tp:taxon-name-part></tp:taxon-name></italic>. The character distinguishing <italic><tp:taxon-name><tp:taxon-name-part taxon-name-part-type="genus" reg="Escovopsis">E.</tp:taxon-name-part><tp:taxon-name-part taxon-name-part-type="species" reg="clavatus">clavatus</tp:taxon-name-part></tp:taxon-name></italic> from other species of <italic><tp:taxon-name><tp:taxon-name-part taxon-name-part-type="genus" reg="Escovopsis">Escovopsis</tp:taxon-name-part></tp:taxon-name></italic> is the swollen cell on the conidiophores and because it is phylogenetically placed in a distinct clade.</p></tp:treatment-sec></tp:taxon-treatment>
