# Supplementary material for: More pieces to a huge puzzle: Two new Escovopsis species from fungus gardens of attine ants
Source: MycoKeys. 2019 Feb 18;(46):97–118. doi: 10.3897/mycokeys.46.30951 (PMC6389644; doi:10.3897/mycokeys.46.30951)
Supplement: XML Treatment for Escovopsis multiformis [file mycokeys.46.30951-treatment2.xml]

<!DOCTYPE tp:taxon-treatment
  PUBLIC "-//TaxonX//DTD Taxonomic Treatment Publishing DTD v0 20100105//EN" "tax-treatment-NSO.dtd">
<tp:taxon-treatment xmlns:tp="http://www.plazi.org/taxpub"><tp:treatment-meta><kwd-group><label>Taxon classification</label><kwd><named-content xmlns:xlink="http://www.w3.org/1999/xlink" content-type="kingdom">Fungi</named-content></kwd><kwd><named-content xmlns:xlink="http://www.w3.org/1999/xlink" content-type="order">Hypocreales</named-content></kwd><kwd><named-content xmlns:xlink="http://www.w3.org/1999/xlink" content-type="family">Hypocreaceae</named-content></kwd></kwd-group><mixed-citation publication-type="journal"><person-group><name><surname>Montoya</surname><given-names>Quimi Vidaurre</given-names></name><name><surname>Martiarena</surname><given-names>Maria Jesus Sutta</given-names></name><name><surname>Danilo Augusto Polezel</surname><given-names/></name><name><surname>akazu</surname><given-names>Sérgio</given-names></name><name><surname>Rodrigues</surname><given-names>Andre</given-names></name></person-group><article-title>More pieces to a huge puzzle: Two new <italic><tp:taxon-name><tp:taxon-name-part taxon-name-part-type="genus" reg="Escovopsis">Escovopsis</tp:taxon-name-part></tp:taxon-name></italic> species from fungus gardens of attine ants</article-title><source>MycoKeys</source><day>18</day><month>2</month><year>2019</year><volume>2019</volume><issue>46</issue><fpage>97</fpage><lpage>118</lpage><pub-id pub-id-type="doi">10.3897/mycokeys.46.30951</pub-id></mixed-citation></tp:treatment-meta><tp:nomenclature><tp:taxon-name>
              <tp:taxon-name-part taxon-name-part-type="genus" reg="Escovopsis">Escovopsis</tp:taxon-name-part>
              <tp:taxon-name-part taxon-name-part-type="species" reg="multiformis">multiformis</tp:taxon-name-part>
              <object-id xmlns:xlink="http://www.w3.org/1999/xlink" content-type="mycobank" xlink:type="simple">MB828329</object-id>
            </tp:taxon-name><tp:taxon-authority>Q.V. Montoya, M.J.S. Martiarena, D.A. Polezel, S. Kakazu &amp; A. Rodrigues</tp:taxon-authority><tp:taxon-status xmlns:xlink="http://www.w3.org/1999/xlink" xlink:type="simple">sp. nov.</tp:taxon-status><xref ref-type="fig" rid="F1">Figs 1</xref><xref ref-type="fig" rid="F4">, 4</xref><xref ref-type="fig" rid="F5">, 5</xref><!--PageBreak --></tp:nomenclature><tp:treatment-sec sec-type="etymology" id="SECID0EV6AE"><title>Etymology.</title><p>“<italic>multiformis</italic>” in relation to the different vesicle shapes found in the same isolate.</p></tp:treatment-sec><tp:treatment-sec sec-type="Typification" id="SECID0EGAAG"><title>Typification.</title><p>BRAZIL. Santa Catarina, Florianópolis, (<named-content xmlns:xlink="http://www.w3.org/1999/xlink" content-type="dwc:verbatimCoordinates" xlink:type="simple"><named-content content-type="geo-json" specific-use="{&#34;type&#34;:&#34;Point&#34;,&#34;coordinates&#34;:[-48.377633,-27.469800]}" id="NCID0EPAAG" xlink:type="simple">27°28'11.28"S, 48°22'39.48"W</named-content></named-content>), elev. 119 m, fungus garden, 08, 2015. <italic>A. Rodrigues</italic>. Holotype: CBS H-23846 (dried culture on PDA). Ex-type strain <abbrev xmlns:xlink="http://www.w3.org/1999/xlink" content-type="institution" xlink:title="Laboratory of Fungal Ecology and Systematics" id="ABBRID0EWAAG" xlink:type="simple">LESF</abbrev> 847 (= CBS 145327).</p></tp:treatment-sec><tp:treatment-sec sec-type="Sequences" id="SECID0E2AAG"><title>Sequences.</title><p><abbrev xmlns:xlink="http://www.w3.org/1999/xlink" xlink:title="internal transcribed spacer" id="ABBRID0EBBAG" xlink:type="simple">ITS</abbrev> (MH715091), <italic>tef</italic>1 (MH724265) and <abbrev xmlns:xlink="http://www.w3.org/1999/xlink" xlink:title="large subunit ribosomal RNA" id="ABBRID0EHBAG" xlink:type="simple">LSU</abbrev> (MH715105).</p></tp:treatment-sec><tp:treatment-sec sec-type="description" id="SECID0ELBAG"><title>Description.</title><p><italic>Colonies</italic> grow at 10, 20, 25 and 30 °C (Fig. <xref ref-type="fig" rid="F1">1</xref>). The best growth temperature was 30 °C. At this temperature, colonies reached 1.2–1.4 cm, 2.7–3 cm, 2.6–3 cm, 3.3–3.5 cm, 2.5–2.8 cm, 2.7–2.9 cm and 1.9–2.5 cm in radius on CMD, CYA, MA2%, MEA, OA, PCA and PDA, after 14 days, respectively. Colonies exhibit light-brown floccose mycelia (colony edge usually lighter or white). The colour shades and the character of the aerial mycelium vary on each culture medium (Fig. <xref ref-type="fig" rid="F1">1</xref>). Colonies present concentric rings with a hardened ring similar to a crust in the centre on CYA (Fig. <xref ref-type="fig" rid="F1">1</xref>) and the sporulation is more abundant on PCA and PDA. At 20 °C, on CMD, CYA, MA2%, MEA, OA, PCA, PDA and SNA, colonies attained 0.5–0.8 cm, 1.1–2.2 cm, 2–2.5 cm, 2.1–2.3 cm, 2–2.5 cm, 2.8 cm, 1.9–2.4 cm and 0–0.1 cm in radius, respectively. At 25 °C, colonies reached 1 cm, 2.1–2.3 cm, 2–2.4 cm, 2.5–2.6 cm, 2.2–2.7 cm, 2.8–3 cm, 1.8–2 cm and 0.1–0.2 cm in radius on CMD, CYA, MA2%, MEA, OA, PCA, PDA and SNA, respectively. Pustule-like structures were observed on OA and CMD at 20, 25 and 30 °C. At 10 °C, the colony growth was inconspicuous, reaching 0.2–0.3 cm, 0.2–0.4 cm, 0.3 cm, 0.6–0.8 cm, 0.8 cm and 0.3–0.5 cm in radius on CYA, MA2%, MEA, OA, PCA and PDA, respectively, after 14 days. At this temperature, growth started in these culture media after seven days and sporulation occurred only after the 12<sup>th</sup> day. No growth was observed at 35 °C.</p><p><italic>Conidiophores</italic> arising from aerial hypha alternated or opposite (Fig. <xref ref-type="fig" rid="F3">3A</xref>), with the main axis of 41–293 μm in length, some without branching and most of them with one level of branching. Rarely, branches form two levels branching (Figs <xref ref-type="fig" rid="F4">4A–C</xref>, <xref ref-type="fig" rid="F5">5A, B</xref>). Branches arise from the main axis of the conidiophore alternated, with a septum near <!--PageBreak --><!--PageBreak -->the central axis and before the vesicle, usually with one branch at each branching point (32–84 μm long) or 2–4 branches arising from swollen cells (17–86 μm long), mostly forming right angles, usually slightly curved up. Each branch terminates in a vesicle, with 1–4 fertile heads per conidiophore. Swollen cells are present in 27% of the total of con<!--PageBreak -->idiophores examined (Figs <xref ref-type="fig" rid="F4">4D–G</xref>, <xref ref-type="fig" rid="F5">5C–F</xref>) and can measure 16–34 μm long × 9–20 μm wide. Sometimes, one swollen cells’ branch gives rise to another swollen cell with more branches (Figs <xref ref-type="fig" rid="F2">2F</xref>, <xref ref-type="fig" rid="F3">3C</xref>). <italic>Vesicles</italic> with only a septum at the base, in various shapes: globose (22%), subglobose (37%), broadly ellipsoidal (26%), ellipsoidal (10%), cylindrical (5%) (Figs <xref ref-type="fig" rid="F4">4H, I</xref>, <xref ref-type="fig" rid="F5">5G, H</xref>); and reaching 12–27 μm × 9–17 μm wide. <italic>Phialides</italic> lageniform formed on vesicles (Fig. <xref ref-type="fig" rid="F5">5I</xref>), with 6–10 μm in total length, elongated base (1– 2.5 μm × 0.5–1μm), followed by a swollen section (2.5–4.5 μm × 2–3.5 μm) and a thin neck (1– 4.5 μm × 0.5–1 μm). <italic>Conidia</italic> are 2.5–3.5 μm long × 1.5–2.5 μm wide, in various shapes: globose (2%), subglobose (3%), broadly ellipsoidal (33%), ellipsoidal (47%), cylindrical (15%); brown, with smooth and slightly thickened walls and in chains (Figs <xref ref-type="fig" rid="F4">4</xref>, <xref ref-type="fig" rid="F5">5J</xref>).</p><fig id="F4" position="float" orientation="portrait"><label>Figure 4.</label><caption><p><italic><tp:taxon-name><tp:taxon-name-part taxon-name-part-type="genus" reg="Escovopsis">Escovopsis</tp:taxon-name-part><tp:taxon-name-part taxon-name-part-type="species" reg="multiformis">multiformis</tp:taxon-name-part></tp:taxon-name></italic>. <bold>A–C</bold> Conidiophores mono- and polycephalous without “swollen cells” <bold>D–G</bold> Conidiophores mono and polycephalous with “swollen cells” (red arrows) <bold>H, I</bold> Vesicles in various shapes <bold>J</bold> Conidia.</p></caption><graphic xmlns:xlink="http://www.w3.org/1999/xlink" xlink:href="mycokeys-46-097-g004.jpg" position="float" orientation="portrait" xlink:type="simple" id="oo_265285.jpg"/></fig><fig id="F5" position="float" orientation="portrait"><label>Figure 5.</label><caption><p><italic><tp:taxon-name><tp:taxon-name-part taxon-name-part-type="genus" reg="Escovopsis">Escovopsis</tp:taxon-name-part><tp:taxon-name-part taxon-name-part-type="species" reg="multiformis">multiformis</tp:taxon-name-part></tp:taxon-name></italic>. SEM images <bold>A, B</bold> Conidiophores mono- and polycephalous without “swollen cells” <bold>C–F</bold> Conidiophores mono- and polycephalous with “swollen cells” (red arrows) <bold>G, H</bold> Vesicles <bold>I</bold> Phialides <bold>J</bold> Conidia.</p></caption><graphic xmlns:xlink="http://www.w3.org/1999/xlink" xlink:href="mycokeys-46-097-g005.jpg" position="float" orientation="portrait" xlink:type="simple" id="oo_265286.jpg"/></fig></tp:treatment-sec><tp:treatment-sec sec-type="habitat" id="SECID0EPHAG"><title>Habitat.</title><p>Isolated from fungus garden of <italic><tp:taxon-name><tp:taxon-name-part taxon-name-part-type="genus" reg="Apterostigma">Apterostigma</tp:taxon-name-part></tp:taxon-name></italic> sp.</p></tp:treatment-sec><tp:treatment-sec sec-type="material" id="SECID0E3HAG"><title>Additional specimens examined.</title><p>BRAZIL. Mato Grosso, Cotriguaçu, (<named-content xmlns:xlink="http://www.w3.org/1999/xlink" content-type="dwc:verbatimCoordinates" xlink:type="simple"><named-content content-type="geo-json" specific-use="{&#34;type&#34;:&#34;Point&#34;,&#34;coordinates&#34;:[-58.258900,-9.822983]}" id="NCID0EFIAG" xlink:type="simple">09°49'22.74"S, 58°15'32.04"W</named-content></named-content>), elev. 252 m, fungus garden, 10, 2017. <italic>Q. V. Montoya</italic>. <abbrev xmlns:xlink="http://www.w3.org/1999/xlink" content-type="institution" xlink:title="Laboratory of Fungal Ecology and Systematics" id="ABBRID0EMIAG" xlink:type="simple">LESF</abbrev> 1136 (<abbrev xmlns:xlink="http://www.w3.org/1999/xlink" xlink:title="internal transcribed spacer" id="ABBRID0ERIAG" xlink:type="simple">ITS</abbrev> – MH715092, <italic>tef</italic>1 – MH724266 and <abbrev xmlns:xlink="http://www.w3.org/1999/xlink" xlink:title="large subunit ribosomal RNA" id="ABBRID0EXIAG" xlink:type="simple">LSU</abbrev> – MH715106).</p></tp:treatment-sec><tp:treatment-sec sec-type="notes" id="SECID0E2IAG"><title>Notes.</title><p><italic><tp:taxon-name><tp:taxon-name-part taxon-name-part-type="genus" reg="Escovopsis">Escovopsis</tp:taxon-name-part><tp:taxon-name-part taxon-name-part-type="species" reg="multiformis">multiformis</tp:taxon-name-part></tp:taxon-name></italic> is closely related to <italic><tp:taxon-name><tp:taxon-name-part taxon-name-part-type="genus" reg="Escovopsis">E.</tp:taxon-name-part><tp:taxon-name-part taxon-name-part-type="species" reg="clavatus">clavatus</tp:taxon-name-part></tp:taxon-name></italic>. Different from <italic><tp:taxon-name><tp:taxon-name-part taxon-name-part-type="genus" reg="Escovopsis">E.</tp:taxon-name-part><tp:taxon-name-part taxon-name-part-type="species" reg="clavatus">clavatus</tp:taxon-name-part></tp:taxon-name></italic> that grow at 20 and 25 °C, <italic><tp:taxon-name><tp:taxon-name-part taxon-name-part-type="genus" reg="Escovopsis">E.</tp:taxon-name-part><tp:taxon-name-part taxon-name-part-type="species" reg="multiformis">multiformis</tp:taxon-name-part></tp:taxon-name></italic> grow at 10, 20, 25 and 30 °C. The optimum growth temperature of <italic><tp:taxon-name><tp:taxon-name-part taxon-name-part-type="genus" reg="Escovopsis">E.</tp:taxon-name-part><tp:taxon-name-part taxon-name-part-type="species" reg="multiformis">multiformis</tp:taxon-name-part></tp:taxon-name></italic> is 30 °C and that of <italic><tp:taxon-name><tp:taxon-name-part taxon-name-part-type="genus" reg="Escovopsis">E.</tp:taxon-name-part><tp:taxon-name-part taxon-name-part-type="species" reg="clavatus">clavatus</tp:taxon-name-part></tp:taxon-name></italic> is 25 °C. The conidiophores of <italic><tp:taxon-name><tp:taxon-name-part taxon-name-part-type="genus" reg="Escovopsis">E.</tp:taxon-name-part><tp:taxon-name-part taxon-name-part-type="species" reg="multiformis">multiformis</tp:taxon-name-part></tp:taxon-name></italic> are smaller and less branched than <italic><tp:taxon-name><tp:taxon-name-part taxon-name-part-type="genus" reg="Escovopsis">E.</tp:taxon-name-part><tp:taxon-name-part taxon-name-part-type="species" reg="clavatus">clavatus</tp:taxon-name-part></tp:taxon-name></italic> and the swollen cells are more frequent and larger than those found in <italic><tp:taxon-name><tp:taxon-name-part taxon-name-part-type="genus" reg="Escovopsis">E.</tp:taxon-name-part><tp:taxon-name-part taxon-name-part-type="species" reg="clavatus">clavatus</tp:taxon-name-part></tp:taxon-name></italic>. <italic><tp:taxon-name><tp:taxon-name-part taxon-name-part-type="genus" reg="Escovopsis">E.</tp:taxon-name-part><tp:taxon-name-part taxon-name-part-type="species" reg="multiformis">multiformis</tp:taxon-name-part></tp:taxon-name></italic> differs from other described species by the presence of conidiophores with a swollen cell, the presence of different vesicles shapes and because it is phylogenetically placed in a distinct clade.</p></tp:treatment-sec><tp:treatment-sec><!--Section generated to contain objects referenced in tp:taxon-treatment.--><fig id="F1" position="float" orientation="portrait"><label>Figure 1.</label><caption><p>Colony macroscopic characters of <italic><tp:taxon-name><tp:taxon-name-part taxon-name-part-type="genus" reg="Escovopsis">Escovopsis</tp:taxon-name-part><tp:taxon-name-part taxon-name-part-type="species" reg="clavatus">clavatus</tp:taxon-name-part></tp:taxon-name></italic> and <italic><tp:taxon-name><tp:taxon-name-part taxon-name-part-type="genus" reg="Escovopsis">Escovopsis</tp:taxon-name-part><tp:taxon-name-part taxon-name-part-type="species" reg="multiformis">multiformis</tp:taxon-name-part></tp:taxon-name></italic> on CMD, CYA, MA2%, MEA, OA, PCA, PDA and SNA media after 14 days at 10, 20, 25 and 30 °C.</p></caption><graphic xmlns:xlink="http://www.w3.org/1999/xlink" xlink:href="mycokeys-46-097-g001.jpg" position="float" orientation="portrait" xlink:type="simple" id="oo_265282.jpg"/></fig><fig id="F3" position="float" orientation="portrait"><label>Figure 3.</label><caption><p><italic><tp:taxon-name><tp:taxon-name-part taxon-name-part-type="genus" reg="Escovopsis">Escovopsis</tp:taxon-name-part><tp:taxon-name-part taxon-name-part-type="species" reg="clavatus">clavatus</tp:taxon-name-part></tp:taxon-name></italic>. SEM images <bold>A–D</bold> Conidiophores without “swollen cells” <bold>E</bold> Conidiophore with “swollen cells” (red arrows) <bold>F, G</bold> Vesicles <bold>H</bold> Phialides <bold>G</bold> Conidia.</p></caption><graphic xmlns:xlink="http://www.w3.org/1999/xlink" xlink:href="mycokeys-46-097-g003.jpg" position="float" orientation="portrait" xlink:type="simple" id="oo_265284.jpg"/></fig><fig id="F2" position="float" orientation="portrait"><label>Figure 2.</label><caption><p><italic><tp:taxon-name><tp:taxon-name-part taxon-name-part-type="genus" reg="Escovopsis">Escovopsis</tp:taxon-name-part><tp:taxon-name-part taxon-name-part-type="species" reg="clavatus">clavatus</tp:taxon-name-part></tp:taxon-name></italic>. <bold>A, B</bold> Conidiophores without “swollen cells” <bold>C, D</bold> Conidiophores with “swollen cells” (red arrows) <bold>E–G</bold> Vesicles in various shapes with phialides pattern <bold>G</bold> Conidia.</p></caption><graphic xmlns:xlink="http://www.w3.org/1999/xlink" xlink:href="mycokeys-46-097-g002.jpg" position="float" orientation="portrait" xlink:type="simple" id="oo_265283.jpg"/></fig></tp:treatment-sec></tp:taxon-treatment>
